# Supplementary material for: Optimization of Fermentation Process for New Anti-Inflammatory Glycosylceramide Metabolite from Aspergillus sp
Source: Metabolites. 2024 Jan 31;14(2):99. doi: 10.3390/metabo14020099 (PMC10890386; doi:10.3390/metabo14020099)
Supplement: Supplementary file 1 [file metabolites-14-00099-s001.zip]

Archive with 1 entries (1 files):
- metabolites-2790984-supplementary.pdf
